# Supplementary material for: Annulation of Perimidines with 5-Alkynylpyrimidines en Route to 7-Formyl-1,3-Diazopyrenes
Source: Int J Mol Sci. 2022 Dec 10;23(24):15657. doi: 10.3390/ijms232415657 (PMC9778996; doi:10.3390/ijms232415657)
Supplement: Supplementary file 1 [file ijms-23-15657-s001.zip]

Archive with 1 entries (1 files):
- ijms-2024817-supplementary.pdf
